# Supplementary material for: Phenotypic and Physiological Changes Associated with Senescence in Stay-Green Elymus sibiricus and Germplasm Screening
Source: Plants (Basel). 2026 Jul 1;15(13):2047. doi: 10.3390/plants15132047 (PMC13363980; doi:10.3390/plants15132047)
Supplement: Supplementary file 1 [file plants-15-02047-s001.zip]

Archive with 1 entries (1 files):
- plants-4305702-supplementary.pdf
